# Supplementary material for: Gene-Specific Substitution Profiles Describe the Types and Frequencies of Amino Acid Changes during Antibody Somatic Hypermutation
Source: Front Immunol. 2017 May 10;8:537. doi: 10.3389/fimmu.2017.00537 (PMC5424261; doi:10.3389/fimmu.2017.00537)
Supplement: Supplementary file 1 [file Table_1.XLS]

## Sheet: Sheet1
Donor	status	sample	technology	accession	raw reads	QC reads	lineages
LP08248	HIV-	IgM RACE1	454	SAMN06821254	209775	118169	25392
		IgM RACE2	454	SAMN06821255	336249	152819
		IgM multiplex	454	SAMN06821256	225436	133991
		IgG RACE1	454	SRX1472381	202502	75309
		IgG RACE2	454	SAMN06821252	300213	83443
		IgG multiplex	454	SAMN06821253	259081	181117
		IgK RACE1	454	SAMN06821257	171168	119010	11485
		IgK RACE2	454	SAMN06821258	296609	209808
		IgK multiplex	454	SAMN06821259	259469	194166
		IgL RACE1	454	SAMN06821260	137039	94607	10259
		IgL RACE2	454	SAMN06821261	284437	201724
		IgL multiplex	454	SAMN06821262	215078	155281
LP23810	HIV-	IgM RACE1	454	SAMN06821265	204384	113093	10604
		IgM RACE2	454	SAMN06821266	255655	116679
		IgM multiplex	454	SAMN06821267	145946	26565
		IgG RACE1	454	SRX1472382	220303	93897
		IgG RACE2	454	SAMN06821263	261224	92640
		IgG multiplex	454	SAMN06821264	103510	33482
		IgK RACE1	454	SAMN06821268	316019	240917	6061
		IgK RACE2	454	SAMN06821269	162867	102086
		IgK multiplex	454	SAMN06821270	200971	134514
		IgL RACE1	454	SAMN06821271	159365	90207	4875
		IgL RACE2	454	SAMN06821272	122241	70955
		IgL multiplex	454	SAMN06821273	124386	51303
LP32647	HIV-	IgM RACE1	454	SAMN06821276	236659	119510	12061
		IgM RACE2	454	SAMN06821277	153312	3875
		IgM multiplex	454	SAMN06821278	168176	100515
		IgG RACE1	454	SRX1472383	282522	141198
		IgG RACE2	454	SAMN06821274	232094	12130
		IgG multiplex	454	SAMN06821275	173407	100803
		IgK RACE1	454	SAMN06821279	295412	229496	11199
		IgK RACE2	454	SAMN06821280	173781	22349
		IgK multiplex	454	SAMN06821281	224745	166655
		IgL RACE1	454	SAMN06821282	208141	134538	6283
		IgL RACE2	454	SAMN06821283	118298	11836
		IgL multiplex	454	SAMN06821284	127605	68981
CAP256	HIV+	week 16 IgG+IgM VH3	454	SRX395936	263612	169518	9818
		week 30 IgG+IgM VH3	454	SRX395937	248211	156418	6211
		week 119 IgG+IgM VH3	454	SRX395940	246413	79809	3035
		week 176 IgG+IgM multiplex	454	SRX398466	759562	448933	16554
		week 16 IgL multiplex	454	SRX395943	154707	109615	4414
		week 30 IgL multiplex	454	SRX395944	114378	64626	1642
		week 119 IgL multiplex	454	SRX395947	145072	76952	899
		week 176 IgK+IgL multiplex	454	SRX398467	541629	331667	8767
NIH45	HIV+	1995 IgG+IgM VH1	454	SRX848745,SRX848746	661038	523600	11280
		2002 IgG+IgM VH1	454	SRX848755	280288	99003	4562
		2006 IgG+IgM VH1	454	SRX848756	529152	382502	4236
		08/2008 IgG+IgM VH1	454	SRX848767	475999	335357	6514
		1995 IgK multiplex	454	SRX848747	189615	77308	2472
		2002 IgK multiplex	454	SRX848754	455930	294528	6537
		2006 IgK multiplex	454	SRX848758	685405	552588	1691
		08/2008 IgK multiplex	454	SRX848770	463862	260803	5451
Z258	HIV+	2012 IgG RACE	MiSeq	SRX2240007,SRX2240021,SRX2240011	11518159	1440045	6673
		2012 IgK RACE	MiSeq	SRX2240018,SRX2240024,SRX2240014	12633902	5202474	13128
TOTALS					37935013	14603414	212103
